# Supplementary material for: Seasonality Affects Low-Molecular-Weight Organic Acids and Phenolic Compounds’ Composition in Scots Pine Litterfall
Source: Plants (Basel). 2024 May 8;13(10):1293. doi: 10.3390/plants13101293 (PMC11125096; doi:10.3390/plants13101293)
Supplement: Supplementary file 1 [file plants-13-01293-s001.zip]

Archive with 1 entries (1 files):
- plants-2997676-supplementary.pdf
